# Supplementary material for: What Is Resistance? Impact of Phenotypic versus Molecular Drug Resistance Testing on Therapy for Multi- and Extensively Drug-Resistant Tuberculosis
Source: Antimicrob Agents Chemother. 2018 Jan 25;62(2):e01550-17. doi: 10.1128/AAC.01550-17 (PMC5786814; doi:10.1128/AAC.01550-17)
Supplement: Supplemental material [file AAC.01550-17_zac002186843s2.xlsx]

## Sheet: Table S2
Supplementary Table S2: Overview of pDST, molecular and MIC data.
					Rifampicin			Rifabutin				Isoniazid					Prothionamide					Levofloxacin			Moxifloxacin		Ofloxacin			Kanamycin					Amikacin					Capreomycin					PAS				Streptomycin
Collection	Accession number	Sample ID	Patient number in Figure 1	MTBC clade	mutation	MIC (μg/ml)	pDST	MIC (μg/ml)	pDST	HAIN	WGS	mutation	MIC (μg/ml)	pDST	HAIN	WGS	mutation	MIC (μg/ml)	pDST	HAIN	WGS	mutation	MIC (μg/ml)	pDST	MIC (μg/ml)	pDST	pDST	HAIN	WGS	mutation	MIC (μg/ml)	pDST	HAIN	WGS	mutation	MIC (μg/ml)	pDST	HAIN	WGS	mutation	MIC (μg/ml)	pDST	HAIN	WGS	mutation	MIC (μg/ml)	pDST	WGS	mutation
Borstel isolates	ERS1486547	11257-14	25	Beijing	rpoB R219C (cgc/Tgc), S450L (tcg/tTg)	>20	R	10	R	R	gNWT-R	katG S315T (agc/aCc)	10	R	R	gNWT-R	wt	1.25	S	S	gWT-S	wt	≤0.18	S	≤0.06	S	S	S	gWT-S	wt	0.62	S	S	gWT-S	wt	0.25	S	S	gWT-S	wt	1.25	S	S	gWT-S	wt	≤0.5	S	gWT-S	rpsL K43R (aag/aGg)
	ERS1486534	9685-14	22	Beijing	rpoB S450L (tcg/tTg)	>20	R	10	R	R	gNWT-R	katG S315T (agc/aCc)	3	R	R	gNWT-R	wt	2.5	S	S	gWT-S	wt	≤0.18	S	≤0.06	S	S	S	gWT-S	wt	0.62	S	S	gWT-S	wt	0.25	S	S	gWT-S	wt	1.25	S	S	gWT-S	wt	≤0.5	S	gWT-S	rpsL K43R (aag/aGg), rrs 905 g/a
	ERS1486546	8392-14	24	Beijing	rpoB D435Y (gac/Tac), S450L (tcg/tTg)	>20	R	10	R	R	gNWT-R	fabG1 -15 c/t, inhA S94A (tcg/Gcg)	1	R	R	gNWT-R	inhA S94A (tcg/Gcg), fabG1 -15 c/t	10	R	R	gNWT-R	wt	≤0.18	S	0.12	S	S	S	gWT-S	rrs 1401 a/g	>25	R	R	gNWT-R	rrs 1401 a/g	>40	R	R	gNWT-R	rrs 1401 a/g	5	R	R	gNWT-R	wt	≤0.5	S	gWT-S	rpsL K43R (aag/aGg)
	ERS1486548	9505-13	23	Beijing	rpoB D435Y (gac/Tac), S450L (tcg/tTg)	>20	R	10	R	R	gNWT-R	fabG1 -15 c/t, inhA S94A (tcg/Gcg)	1	R	R	gNWT-R	inhA S94A (tcg/Gcg), fabG1 -15 c/t	25	R	R	gNWT-R	wt	0.37	S	≤0.06	S	S	S	gWT-S	wt	1.25	S	S	gWT-S	wt	0.5	S	S	gWT-S	wt	1.25	S	S	gWT-S	wt	≤0.5	S	gWT-S	rpsL K43R (aag/aGg)
	ERS1486540	13524-14	20	Beijing CAO	rpoB S450L (tcg/tTg)	>20	R	10	R	R	gNWT-R	katG S315T (agc/aCc), fabG1 -15 c/t	10	R	R	gNWT-R	fabG1 -15 c/t	10	R	R	gNWT-R	wt	≤0.18	S	≤0.06	S	S	S	gWT-S	wt	1.25	S	S	gWT-S	wt	0.5	S	S	gWT-S	wt	1.25	S	S	gWT-S	wt	≤0.5	S	gWT-S	rpsL K88R (aag/aGg)
	ERS1486539	6143-14	18	Beijing CAO	rpoB S450L (tcg/tTg)	>20	R	10	R	R	gNWT-R	katG S315T (agc/aCc)	3	R	R	gNWT-R	ethA T314I (acc/aTc)	10	R	S	gNWT-R	wt	≤0.18	S	≤0.06	S	S	S	gWT-S	wt	1.25	S	S	gWT-S	wt	0.5	S	S	gWT-S	wt	1.25	S	S	gWT-S	thyA P253A (ccg/Gcg)	≤0.5	S	unclear	rpsL K43R (aag/aGg)
	ERS1486550	12471-13	13	Beijing CAO	rpoB S450L (tcg/tTg)	>20	R	10	R	R	gNWT-R	katG S315T (agc/aCc)	3	R	R	gNWT-R	ethA T314I (acc/aTc)	25	R	S	gNWT-R	gyrB A504V (gcg/gTg)	0.75	S	0.25	S	S	S	unclear	whiB7 -116 a/g°	2.5	S	S	gNWT	whiB7 -116 a/g°	0.5	S	S	gWT-S	whiB7 -116 a/g°	1.25	S	S	gWT-S	thyA P253A (ccg/Gcg)	≤0.5	S	unclear	rpsL K43R (aag/aGg)
	ERS1486541	10490-13	17	Beijing CAO	rpoB S450L (tcg/tTg)	>20	R	10	R	R	gNWT-R	katG S315T (agc/aCc)	10	R	R	gNWT-R	ethA T314I (acc/aTc)	5	R	S	gNWT-R	wt	≤0.18	S	≤0.06	S	S	S	gWT-S	wt	1.25	S	S	gWT-S	wt	0.5	S	S	gWT-S	wt	1.25	S	S	gWT-S	thyA P253A (ccg/Gcg)	≤0.5	S	unclear	rpsL K43R (aag/aGg)
	ERS1486535	12971-14	6	Beijing W148	rpoB S450L (tcg/tTg)	>20	R	10	R	R	gNWT-R	katG S315T (agc/aCc)	3	R	R	gNWT-R	wt	1.25	S	S	gWT-S	wt	≤0.18	S	≤0.06	S	S	S	gWT-S	wt	1.25	S	S	gWT-S	wt	0.5	S	S	gWT-S	wt	1.25	S	S	gWT-S	wt	≤0.5	S	gWT-S	rpsL K43R (aag/aGg)
	ERS1486532	11102-14	3	Beijing W148	rpoB D435Y (gac/Tac)	0.5	S	≤0.06	S	R	gNWT/unclear	katG S315T (agc/aCc)	10	R	R	gNWT-R	wt	≤0.62	S	S	gWT-S	wt	≤0.18	S	≤0.06	S	S	S	gWT-S	wt	1.25	S	S	gWT-S	wt	0.5	S	S	gWT-S	wt	1.25	S	S	gWT-S	folC I43T (atc/aCc)	>4	R	gNWT-R	rpsL K43R (aag/aGg)
	ERS1486531	11411-14	8	Beijing W148	rpoB S450F (tcg/tTC)	>20	R	>10	R	R	gNWT-R	katG S315T (agc/aCc)	3	R	R	gNWT-R	wt	1.25	S	S	gWT-S	wt	0.37	S	0.12	S	S	S	gWT-S	eis -37 g/t	2.5	S	R	gNWT	eis -37 g/t	1	S	S	gWT-S	eis -37 g/t	1.25	S	S	gWT-S	wt	1	S	gWT-S	rpsL K43R (aag/aGg)
	ERS1486537	6204-14	7	Beijing W148	rpoB S450L (tcg/tTg)	>20	R	10	R	R	gNWT-R	katG S315T (agc/aCc)	3	R	R	gNWT-R	wt	≤0.62	S	S	gWT-S	wt	≤0.18	S	≤0.06	S	S	S	gWT-S	eis -10 g/a	5	R	R	gNWT	eis -10 g/a	0.5	S	S	gWT-S	eis -10 g/a	1.25	S	S	gWT-S	folC E40G (gag/gGg)	>4	R	gNWT-R	rpsL K43R (aag/aGg)
	ERS1486527	5520-14	21	Beijing W148	rpoB S450L (tcg/tTg), K891E (aag/Gag)	>20	R	10	R	R	gNWT-R	katG S315T (agc/aCc)	3	R	R	gNWT-R	ethA 341 delA	5	R	S	gNWT-R	wt	0.37	S	0.12	S	S	S	gWT-S	rrs 1401 a/g	>25	R	R	gNWT-R	rrs 1401 a/g	>40	R	R	gNWT-R	rrs 1401 a/g	5	R	R	gNWT-R	ribD -12 c/t	>4	R	gNWT-R	rpsL K43R (aag/aGg)
	ERS1486538	3758-14	9	Beijing W148	rpoB S450L (tcg/tTg)	>20	R	10	R	R	gNWT-R	katG S315T (agc/aCc)	10	R	R	gNWT-R	ethA 703 delT	>25	S	S	gNWT-R	wt	≤0.18	S	0.12	S	S	S	gWT-S	eis -10 g/a	5	R	R	gNWT	eis -10 g/a	1	S	S	gWT-S	eis -10 g/a	1.25	S	S	gWT-S	wt	1	S	gWT-S	rpsL K43R (aag/aGg)
	ERS458291	999-13	1	Beijing W148	rpoB L452P (ctg/cCg), E481A (gaa/gCa)	4	R	0.5	S	R	unclear/unclear	katG S315T (agc/aCc)	3	R	R	gNWT-R	ethA W256* (tgg/tAg)	>25	R	S	gNWT-R	wt	≤0.18	S	0.12	S	S	S	gWT-S	rrs 1401 a/g	>25	R	R	gNWT-R	rrs 1401 a/g	>40	R	R	gNWT-R	rrs 1401 a/g	5	R	R	gNWT-R	wt	1	S	gWT-S	rpsL K43R (aag/aGg)
	ERS1486543	7438-14	5	H37Rv_like	rpoB S450L (tcg/tTg)	>20	R	10	R	R	gNWT-R	katG A480S (gcg/Tcg), S315T (agc/aCc)	3	R	R	gNWT-R	wt	1.25	S	S	gWT-S	wt	0.37	S	0.12	S	S	S	gWT-S	wt	1.25	S	S	gWT-S	wt	0.5	S	S	gWT-S	wt	1.25	S	S	gWT-S	wt	≤0.5	S	gWT-S	rrs 204 g/a, gidB H48N (cat/Aat)
	ERS1486530	12041-13	2	LAM	rpoB D435V (gac/gTc)	20	R	0.12	S	R	gNWT-R/gNWT	katG S315T (agc/aCc), L133L (cta/Tta), fabG1 -15 c/t	>10	R	R	gNWT-R	fabG1 -15 c/t, furA L133L (cta/Tta)	>25	R	R	gNWT-R	wt	0.37	S	0.12	S	S	S	gWT-S	rrs 1401 a/g	>25	R	R	gNWT-R	rrs 1401 a/g	>40	R	R	gNWT-R	rrs 1401 a/g	12.5	R	R	gNWT-R	folC A420V (gcg/gTg), ribD -12 c/t	>4	R	gNWT-R	rrs 514 a/c
	ERS1486544	11355-13	4	LAM	rpoB S450L (tcg/tTg)	>20	R	10	R	R	gNWT-R	katG S315T (agc/aCc)	10	R	R	gNWT-R	wt	1.25	S	S	gWT-S	gyrB A504V (gcg/gTg)	0.37	S	0.12	S	S	S	unclear	eis -10 g/a	12.5	R	R	gNWT	eis -10 g/a	1	S	S	gWT-S	eis -10 g/a	1.25	S	S	gWT-S	ribD -12 c/t	>4	R	gNWT-R	rpsL K43R (aag/aGg), gidB A161A (gcc/gcG)
	ERS1486545	132-15	12	Beijing CAO	rpoB S450L (tcg/tTg)	na	R	na	R	R	gNWT-R	katG S315T (agc/aCc), fabG1 L203L (ctg/ctA)	na	R	R	gNWT-R	ethA 768 delG, fabG1 L203L (ctg/ctA)	na	R	S	gNWT-R	gyrA D94A (gac/gCc)	na	R	na	R	R	R	gNWT	delRv2415c_Rv2416c(eis)	na	na	inv	unclear	delRv2415c_Rv2416c(eis)	na	S	S	gWT-S	delRv2415c_Rv2416c(eis)	na	S	S	gWT-S	wt	na	S	gWT-S	rrs 517 c/t
	ERS1486529	13255-14	10	Beijing CAO	rpoB S450L (tcg/tTg)	na	R	na	R	R	gNWT-R	katG S315T (agc/aCc), fabG1 -15 c/t	na	R	R	gNWT-R	ethA L295W (ttg/tGg), fabG1 -15 c/t	na	R	R	gNWT-R	gyrA D94G (gac/gGc)	na	R	na	R	R	R	gNWT	rrs 1401 a/g	na	na	R	gNWT-R	rrs 1401 a/g	na	R	R	gNWT-R	rrs 1401 a/g	na	R	R	gNWT-R	ribD -12 c/t	na	S	gNWT-R	rpsL -177 g/c, K88R (aag/aGg)
	ERS1486528	8100-14	11	Beijing CAO	rpoB S450L (tcg/tTg)	na	R	na	R	R	gNWT-R	katG S315T (agc/aCc), fabG1 L203L (ctg/ctA)	na	R	R	gNWT-R	ethA 768 delG, fabG1 L203L (ctg/ctA)	na	R	S	gNWT-R	gyrA D94A (gac/gCc)	na	R	na	R	R	R	gNWT	delRv2415c_Rv2416c(eis)	na	na	inv	unclear	delRv2415c_Rv2416c(eis)	na	S	S	gWT-S	delRv2415c_Rv2416c(eis)	na	S	S	gWT-S	wt	na	na	gWT-S	rrs 517 c/t
	ERS1486542	13739-13	19	Beijing CAO	rpoB S450L (tcg/tTg)	na	R	na	R	R	gNWT-R	katG S315T (agc/aCc), fabG1 -15 c/t	na	R	R	gNWT-R	ethA L295W (ttg/tGg), fabG1 -15 c/t	na	R	R	gNWT-R	gyrA D94G (gac/gGc)	na	R	na	R	R	R	gNWT	rrs 1401 a/g	na	na	R	gNWT-R	rrs 1401 a/g	na	R	R	gNWT-R	rrs 1401 a/g	na	R	R	gNWT-R	folC S150G (agc/Ggc)	na	S	gNWT-R	rpsL -177 g/c, K88R (aag/aGg)
	ERS1486536	10949-13	16	Beijing CAO	rpoB S450L (tcg/tTg)	na	R	na	R	R	gNWT-R	katG S315T (agc/aCc), fabG1 -15 c/t	na	R	R	gNWT-R	ethA P257S (cca/Tca), fabG1 -15 c/t	na	R	R	gNWT-R	gyrA A90V (gcg/gTg)	na	R	na	R	R	R	gNWT	eis -12 c/t	na	na	R	gNWT	eis -12 c/t	na	S	S	gWT-S	eis -12 c/t	na	S	S	gWT-S	thyA P253L (ccg/cTg), thyX -16 c/t	na	S	gNWT-R	rpsL K88R (aag/aGg)
	ERS1486549	9076-13	15	Beijing W148	rpoB S450L (tcg/tTg)	na	R	na	R	R	gNWT-R	katG S315T (agc/aCc)	na	R	R	gNWT-R	ethA 1242insT	na	R	S	gNWT-R	gyrA D94Y (gac/Tac)	na	R	na	R	R	R	gNWT	eis -12 c/t	na	na	R	gNWT	eis -12 c/t	na	S	S	gWT-S	eis -12 c/t	na	S	S	gWT-S	wt	na	S	gWT-S	rpsL K43R (aag/aGg)
	ERS1486533	811-15	14	Beijing W148	rpoB S450L (tcg/tTg), H723D (cac/Gac)	na	R	na	R	R	gNWT-R	katG S315T (agc/aCc)	na	R	R	gNWT-R	ethA 694insAG	na	R	S	gNWT-R	gyrA D94G (gac/gGc)	na	R	na	R	R	R	gNWT	whiB7 -56 g/a°°	na	na	S	gNWT	whiB7 -56 g/a°°	na	S	S	gWT-S	tlyA 696 delC, whiB7 -56 g/a°°	na	R	S	gNWT-R	wt	na	S	gWT-S	rpsL K43R (aag/aGg)
Swedish isolates	ERR1023301	BTB_07_323		Beijing CAO	rpoB S450L (tcg/tTg)	128	R	na	na	na	gNWT-R	katG S315T (agc/aCc)	4	R	na	gNWT-R	wt	na	na	na	gWT-S	wt	0.5	S	na	na		na	gWT-S	rrs 1401 a/g	na	na	na	gNWT-R	rrs 1401 a/g	>512	R	na	gNWT-R	rrs 1401 a/g	8	R	na	gNWT-R	thyA P253A (ccg/Gcg)	na	na	unclear	rpsL K43R (aag/aGg), gidB G69D (ggt/gAt)
	ERR1023318	BTB_08_026		TUR	rpoB E561E (gag/gaA)	0.125	S	na	na	na	gWT-S	katG S315T (agc/aCc)	8	R	na	gNWT-R	wt	na	na	na	gWT-S	gyrA A463S (gcc/Tcc)	0.5	S	na	na		na	unclear	wt	na	na	na	gWT-S	wt	0.5	S	na	gWT-S	wt	2	S	na	gWT-S	wt	na	na	gWT-S	wt
	ERR1023325	BTB_08_045		Uganda	wt	0.125	S	na	na	na	gWT-S	fabG1 -15 c/t, inhA I194T (atc/aCc)	1	R	na	gNWT-R	fabG1 -15 c/t, inhA I194T (atc/aCc)	na	na	na	gNWT-R	gyrA A90G (gcg/gGg)	0.125	S	na	na		na	gWT-S	wt	na	na	na	gWT-S	wt	0.25	S	na	gWT-S	wt	1	S	na	gWT-S	wt	na	na	gWT-S	wt
	ERR1023358	BTB_08_103		Haarlem	wt	0.064	S	na	na	na	gWT-S	wt	0.032	S	na	gWT-S	wt	na	na	na	gWT-S	wt	0.25	S	na	na		na	gWT-S	wt	na	na	na	gWT-S	wt	0.5	S	na	gWT-S	wt	2	S	na	gWT-S	wt	na	na	gWT-S	wt
	ERR1023349	BTB_08_079		Delhi-CAS	wt	0.125	S	na	na	na	gWT-S	wt	0.064	S	na	gWT-S	wt	na	na	na	gWT-S	wt	0.25	S	na	na		na	gWT-S	wt	na	na	na	gWT-S	wt	0.25	S	na	gWT-S	wt	2	S	na	gWT-S	wt	na	na	gWT-S	wt
	ERR1023364	BTB_08_115		H37Rv-like	wt	0.125	S	na	na	na	gWT-S	wt	0.032	S	na	gWT-S	wt	na	na	na	gWT-S	gyrB K526Q (aag/Cag)	0.25	S	na	na		na	unclear	wt	na	na	na	gWT-S	wt	1	S	na	gWT-S	wt	2	S	na	gWT-S	wt	na	na	gWT-S	gidB V77G (gtg/gGg)
	ERR1023360	BTB_08_109		LAM	wt	0.064	S	na	na	na	gWT-S	wt	0.032	S	na	gWT-S	wt	na	na	na	gWT-S	gyrB V301L (gtg/Ttg)	0.5	S	na	na		na	unclear	wt	na	na	na	gWT-S	wt	0.5	S	na	gWT-S	wt	2	S	na	gWT-S	wt	na	na	gWT-S	wt
	ERR1023362	BTB_08_113		New1	wt	0.125	S	na	na	na	gWT-S	wt	0.064	S	na	gWT-S	wt	na	na	na	gWT-S	wt	0.5	S	na	na		na	gWT-S	wt	na	na	na	gWT-S	wt	0.5	S	na	gWT-S	wt	2	S	na	gWT-S	wt	na	na	gWT-S	wt
	ERR1023343	BTB_08_071		Delhi-CAS	wt	0.125	S	na	na	na	gWT-S	wt	0.064	S	na	gWT-S	wt	na	na	na	gWT-S	wt	0.25	S	na	na		na	gWT-S	wt	na	na	na	gWT-S	wt	0.5	S	na	gWT-S	wt	2	S	na	gWT-S	wt	na	na	gWT-S	wt
	ERR1023342	BTB_08_070		Haarlem	wt	0.125	S	na	na	na	gWT-S	wt	0.064	S	na	gWT-S	wt	na	na	na	gWT-S	gyrA P8A (cct/Gct)	0.25	S	na	na		na	unclear	wt	na	na	na	gWT-S	wt	1	S	na	gWT-S	wt	4	unclear	na	gWT-S	wt	na	na	gWT-S	wt
	ERR1023354	BTB_08_098		EAI	wt	0.032	S	na	na	na	gWT-S	wt	0.032	S	na	gWT-S	wt	na	na	na	gWT-S	wt	0.5	S	na	na		na	gWT-S	wt	na	na	na	gWT-S	wt	0.25	S	na	gWT-S	wt	1	S	na	gWT-S	wt	na	na	gWT-S	wt
	ERR1023355	BTB_08_099		EAI Manila	wt	0.125	S	na	na	na	gWT-S	wt	0.064	S	na	gWT-S	wt	na	na	na	gWT-S	wt	0.5	S	na	na		na	gWT-S	wt	na	na	na	gWT-S	wt	1	S	na	gWT-S	wt	2	S	na	gWT-S	wt	na	na	gWT-S	wt
	ERR1023348	BTB_08_078		Haarlem	wt	0.125	S	na	na	na	gWT-S	wt	0.032	S	na	gWT-S	wt	na	na	na	gWT-S	wt	0.5	S	na	na		na	gWT-S	wt	na	na	na	gWT-S	wt	0.5	S	na	gWT-S	wt	4	R	na	gWT-S	wt	na	na	gWT-S	wt
	ERR1023350	BTB_08_080		H37Rv-like	wt	0.125	S	na	na	na	gWT-S	wt	0.064	S	na	gWT-S	wt	na	na	na	gWT-S	wt	0.5	S	na	na		na	gWT-S	wt	na	na	na	gWT-S	wt	0.5	S	na	gWT-S	wt	4	R	na	gWT-S	wt	na	na	gWT-S	wt
	ERR1023357	BTB_08_101		EAI Manila	wt	0.064	S	na	na	na	gWT-S	wt	0.032	S	na	gWT-S	wt	na	na	na	gWT-S	wt	1	S	na	na		na	gWT-S	wt	na	na	na	gWT-S	wt	0.5	S	na	gWT-S	wt	2	S	na	gWT-S	wt	na	na	gWT-S	gidB T98P (acc/Ccc)
	ERR1023341	BTB_08_069		Delhi-CAS	wt	0.125	S	na	na	na	gWT-S	wt	0.064	S	na	gWT-S	wt	na	na	na	gWT-S	wt	0.25	S	na	na		na	gWT-S	whiB7 -414 g/a	na	na	na	unclear	whiB7 -414 g/a	0.25	S	na	gWT-S	whiB7 -414 g/a	2	S	na	gWT-S	wt	na	na	gWT-S	wt
	ERR1023330	BTB_08_050		EAI Manila	wt	0.064	S	na	na	na	gWT-S	wt	0.032	S	na	gWT-S	wt	na	na	na	gWT-S	wt	0.5	S	na	na		na	gWT-S	wt	na	na	na	gWT-S	wt	0.25	S	na	gWT-S	wt	1	S	na	gWT-S	wt	na	na	gWT-S	gidB_del
H37Rv		Borstel H37Rv ATCC 27294		H37Rv-like	wt	≤0.064	S	≤0.064	na	na	gWT-S	wt	0.025	S	na	gWT-S	wt	≤0.31	S	nt	gWT-S	wt	0.75	S	0.25	na		na	gWT-S	wt	1.25	S	S	gWT-S	wt	0.5	S	S	gWT-S	wt	1.25	S	na	gWT-S	wt	≤0.5	S	gWT-S	wt
		Sweden H37Rv ATCC 27294,#1		H37Rv-like	wt	0.125	S	na	na	na	gWT-S	wt	0.064	S	na	gWT-S	wt	na	na	nt	gWT-S	wt	0.5	S	na	na		na	gWT-S	wt	na	na	na	gWT-S	wt	0.5	S	na	gWT-S	wt	2.0	S	na	gWT-S	wt	na	na	gWT-S	wt
		Sweden H37Rv ATCC 27294,#2		H37Rv-like	wt	0.25	S	na	na	na	gWT-S	wt	na	na	na	gWT-S	wt	na	na	nt	gWT-S	wt	0.5	S	na	na		na	gWT-S	wt	na	na	na	gWT-S	wt	0.5	S	na	gWT-S	wt	2.0	S	na	gWT-S	wt	na	na	gWT-S	wt
		Sweden H37Rv ATCC 27294,#3		H37Rv-like	wt	0.125	S	na	na	na	gWT-S	wt	0.064	S	na	gWT-S	wt	na	na	nt	gWT-S	wt	na	na	na	na		na	gWT-S	wt	na	na	na	gWT-S	wt	0.5	S	na	gWT-S	wt	2.0	S	na	gWT-S	wt	na	na	gWT-S	wt
		Sweden H37Rv ATCC 27294,#4		H37Rv-like	wt	0.25	S	na	na	na	gWT-S	wt	0.064	S	na	gWT-S	wt	na	na	nt	gWT-S	wt	na	na	na	na		na	gWT-S	wt	na	na	na	gWT-S	wt	0.5	S	na	gWT-S	wt	na	na	na	gWT-S	wt	na	na	gWT-S	wt
		°	corresponds to A+237G in Reeves Antimicrob Agents Chemother 2013
		°°	corresponds to G+297A in Reeves Antimicrob Agents Chemother 2013
			differences between WGS and pDST
		pDST	phenotypic DST result using WHO CB
		na	not applicable or not tested
		inv	The eis deletion could be detected by the fact that no amplification control band was obtained for these isolates (consequently the wild-type or mutant bands for this locus were negative). Clinically, this banding pattern would have been interpreted as an invalid result.
	for WGS interpretation:	gWT-S	isolate that harboured no mutations or only phylogenetic polymorphisms relative to H37Rv reference
		unclear	isolate with a novel mutation or a mutation for which too little was known to make a judgement
		gNWT	isolate with a mutations that was known to result in an elevated MIC, but for which it was unclear whether the MIC increase was sufficient to test resistant at the CC
		gNWT-R	isolate with a mutation known to result in MIC increases above the highest CC
[truncated: 19 more columns]
