# Supplementary material for: What Is Resistance? Impact of Phenotypic versus Molecular Drug Resistance Testing on Therapy for Multi- and Extensively Drug-Resistant Tuberculosis
Source: Antimicrob Agents Chemother. 2018 Jan 25;62(2):e01550-17. doi: 10.1128/AAC.01550-17 (PMC5786814; doi:10.1128/AAC.01550-17)
Supplement: Supplemental material [file AAC.01550-17_zac002186843s3.xlsx]

## Sheet: Table S8
Table S8: Overview of MGIT MIC data from this study and, where applicable, from the literature that were pooled to prepare Figures 3-5.
Shaded cells correspond to the concentrations tested in the respective dataset (NB: additional concentrations may have been tested, but were not displayed if they were not relevant for the MIC results).
Rifampicin
		MIC (mg/L)
Study	Description	0.015	0.03	0.06	0.12	0.25	0.5	1	2	4	8	>8	20	>20	128	row total	dataset total
Germany	H37Rv ATCC 27294			1												1
	rpoB D435V												1			1
	rpoB D435Y						1									1
	rpoB L452P & E481A									1						1
	rpoB codon S450F or S450L													15		15	19
Sweden	H37Rv ATCC 27294				2	2										4
	gWT		1	4	11											16
	rpoB codon S450L														1	1	21
Berrada Diagn Microbiol Infect Dis 2016	gWT				4											4
	rpoB D435V										3	15				18
	rpoB D435Y					2	2									4
	rpoB codon S450F or S450L											6				6	32
					≤0.12	0.25	0.5	1	2	4	8	>8				row total	dataset total
pooled set for Figure 3A	H37Rv ATCC 27294				3	2										5
	gWT				20											20
	rpoB D435V										3	16				19
	rpoB D435Y					2	3									5
	rpoB L452P & E481A									1						1
	rpoB codon SS450F or S450L											22				22	72
Rifabutin
		MIC (mg/L)
Study	Description	0.06	0.12	0.25	0.5	2	4	8	>8	10	>10	row total	dataset total
Germany	H37Rv ATCC 27294	1										1
	rpoB D435V		1									1
	rpoB D435Y	1										1
	rpoB L452P & E481A				1							1
	rpoB codon SS450F or S450L									14	1	15	19
Berrada Diagn Microbiol Infect Dis 2016	gWT	37	5									42
	rpoB D435Y	4										4
	rpoB D435V		2	6	10							18
	rpoB codon SS450F or S450L					7	25	2	1			35	99
		≤0.06	0.12	0.25	0.5	2	>2					row total	dataset total
pooled set for Figure 3B	H37Rv ATCC 27294	1										1
	gWT	37	5									42
	rpoB D435V		3	6	10							19
	rpoB D435Y	5										5
	rpoB L452P & E481A				1							1
	rpoB codon S450F or S450L					7	43					50	118
Isoniazid
		MIC (mg/L)
Study	Description	0.01	0.015	0.02	0.03	0.05	0.06	0.1	0.4	1	3	4	8	10	>10	row total	dataset total
Germany	H37Rv ATCC 27294			1												1
	gWT															0
	inhA -15 c/t & S94A									2						2
	katG S315T										9			6	1	16	19
Sweden	H37Rv ATCC 27294						3									3
	gWT				7		7									14
	inhA -15 c/t & I194T									1						1
	katG S315T											1	1			2	20
Machado J Antimicrob Chemother 2013	H37Rv ATCC 27294							1								1
	inhA -15 c/t & S94A										8				1	9
	inhA -15 c/t & I194T										7					7
	katG S315T														1	1	18
								≤0.1	0.4	1	≥3					row total	dataset total
pooled set for Figure 3C	H37Rv ATCC 27294							5								5
	gWT							14								14
	inhA -15 c/t & S94A									2	9					11
	inhA -15 c/t & I194T									1	7					8
	katG S315T										19					19	57
Levofloxacin
		MIC (mg/L)
Study	Description	0.18	0.37	0.75	1.5	3	6	12	row total	dataset total
Germany	H37Rv ATCC 27294			1					1
	gWT	11	5						16
	gyrB A504V		1	1					2	19
Kambli Int J Tuberc Lung Dis 2015	H37Rv ATCC 27294		1						1
	gWT		25	5					30
	gyrA				9	34	47	3	93	124
			≤0.37	0.75	1.5	3	6	12	row total	dataset total
pooled set for Figure 4A	H37Rv ATCC 27294		1	1					2
	gWT		41	5					46
	gyrA				9	34	47	3	93
	gyrB A504V		1	1					2	143
Moxifloxcin
		MIC (mg/L)
Study	Description	0.06	0.12	0.25	0.5	1	2	4	8	row total	dataset total
Germany	H37Rv ATCC 27294			1						1
	gWT	9	7							16
	gyrB A504V		1	1						2	19
Nosova J Med Microbiol 2013	H37Rv ATCC 25618		1							1
	gWT	2	23	4						29
	gyrA				7	9	18	1	1	36	66
		≤0.06	0.12	0.25	0.5	1	2	≥4		row total	dataset total
pooled set for Figure 4B	H37Rv ATCC 25618 & 27294		1	1						2
	gWT	11	30	4						45
	gyrA				7	9	18	2		36
	gyrB A504V		1	1						2	85
Kanamycin
		MIC (mg/L)
Study	Description	0.31	0.62	1.25	2.5	5	10	12.5	20	>20	25	>25	row total	dataset total
Germany	H37Rv ATCC 27294			1									1
	gWT		2	7									9
	eis				1	2		1					4
	whiB7				1								1
	rrs 1401 a/g											4	4	19
Kambli Int J Mycobacteriol 2016	H37Rv ATCC 27294		1										1
	gWT		30										30
	eis		1		2	5	3						11
	rrs 1401 a/g									48			48	90
			≤0.62	1.25	2.5	5	10-12.5		20	>20			row total	dataset total
pooled set for Figure 5A	H37Rv ATCC 27294		1	1									2
	gWT		32	7									39
	eis		1		3	7	4						15
	whiB7 -116 a/g				1								1
	rrs 1401 a/g									52			52	109
Amikacin
		MIC (mg/L)
Study	Description	0.12	0.25	0.5	1	4	20	40	>40	512	>512	row total	dataset total
Germany	H37Rv ATCC 27294			1								1
	gWT		2	7								9
	eis			1	3							4
	whiB7 -116 a/g			1								1
	rrs 1401 a/g								4			4	19
Sweden	H37Rv ATCC 27294			4								4
	gWT		5	8	3							16
	rrs 1401 a/g										1	1	21
Kambli Int J Mycobacteriol 2016	H37Rv ATCC 27294		1									1
	gWT		25	5								30
	eis		4	4	3							11
	rrs 1401 a/g								48			48	90
			≤0.25	0.5	1	4	20	40	>40			row total	dataset total
pooled set for Figure 5B	H37Rv ATCC 27294		1	5								6
	gWT		32	20	3							55
	eis		4	5	6							15
	whiB7 -116 a/g			1								1
	rrs 1401 a/g								53			53	130
Capreomycin
		MIC (mg/L)
Study	Description	0.62	1.25	2.5	5	10	12.5	15	row total	dataset total
Germany	H37Rv ATCC 27294		1						1
	gWT		9						9
	eis		4						4
	whiB7 -116 a/g		1						1
	rrs 1401 a/g				3		1		4	19
Kambli Int J Mycobacteriol 2016	H37Rv ATCC 27294	1							1
	gWT	25	5						30
	eis	8	2	1					11
	rrs 1401 a/g				25	20		3	48	90
		≤0.62	1.25	2.5	5	≥10			row total	dataset total
pooled set for Figure 5C	H37Rv ATCC 27294	1	1						2
	gWT	25	14						39
	eis	8	6	1					15
	whiB7 -116 a/g		1						1
	rrs 1401 a/g				28	24			52	109
